# Supplementary material for: Genome-Wide Analysis of Circular RNAs Reveals circCHRNG Regulates Sheep Myoblast Proliferation via miR-133/SRF and MEF2A Axis
Source: Int J Mol Sci. 2022 Dec 16;23(24):16065. doi: 10.3390/ijms232416065 (PMC9781509; doi:10.3390/ijms232416065)
Supplement: Supplementary file 1 [file ijms-23-16065-s001.zip]

Archive with 1 entries (1 files):
- ijms-2066539-supplementary.pdf
